# Supplementary material for: Association Analysis of Maximum Standardized Uptake Values Based on 18F-FDG PET/CT and EGFR Mutation Status in Lung Adenocarcinoma
Source: J Pers Med. 2023 Feb 23;13(3):396. doi: 10.3390/jpm13030396 (PMC10058931; doi:10.3390/jpm13030396)
Supplement: Supplementary file 1 [file jpm-13-00396-s001.zip]

Archive with 1 entries (1 files):
- jpm-2171818-supplementary.pdf
